# Supplementary material for: Stakeholder perceptions of communication about vaccination in two regions of Cameroon: A qualitative case study
Source: PLoS One. 2017 Aug 31;12(8):e0183721. doi: 10.1371/journal.pone.0183721 (PMC5578665; doi:10.1371/journal.pone.0183721)
Supplement: S3 File — (XLSX) [file pone.0183721.s003.xlsx]

## Sheet: mini survey polio April
which disease		heard of cases		know campaign		how	how want
yes	no	yes	no	yes	no
1			1		1		Radio
1		1			1		dont know
	1		1		1		TV
	1		1		1		radio
1			1	1		tv	TV
1			1		1		na
	1		1		1		na
	1	1		1			TV
1			1	1			tv /Campaign
1			1	1		radio	radio
1			1		1		clinic
	1	1		1		tv	tv
1			1	1		clinic	clinic
1		1		1		tv	tv
1			1		1		dont know
1			1	1		tv	tv
1			1		1		tv/radio
1			1		1		radio
	1		1		1		door 2 door
	1		1		1		tv
1			1		1		door 2 door
	1		1		1		tv
	1		1		1		door 2 door
	1		1		1		church
1		1			1		door 2 door
1			1		1		tv
	1		1	1		radio	radio
	1		1		1		door 2 door
1			1		1		phone /TV
1			1	1		school	door 2 door
1			1		1		tv
1			1		1		tv
1			1	1		vacc team	media
1			1		1		tv
1			1	1		tv	media
1			1		1		tv
1			1		1		tv
1		1			1		tv/radio
	1		1		1		tv
1			1	1		tv	media
1		1		1		radio/tv	media
1		1			1		telephone
	1		1		1		church
1			1		1		telephone
	1		1		1		tv
	1	1			1		tv
1			1		1		tv/radio
1		1		1		tv	door 2 door
1		1			1		radio
1		1		1		radio	radio/tv
	1		1		1		dont know
1		1			1		door 2 door
	1		1		1		clinic
	1		1	1		media	media
1		1		1		radio	radio/tv
	1	1		1		tv	clinic
1		1			1		poster/Clinic
1		1			1		radio
1			1		1		tv
1			1		1		posters/TV
	1		1		1		clinic
1			1		1		TV
	1		1		1		door 2 door
1		1		1		radio	media
	1	1			1		media
1			1		1		tv
	1		1		1		any
1		1			1		tv
	1		1		1		tv
1		1			1		tv
1			1		1		radio/clinic
	1		1		1		dont know
	1		1		1		tv
1			1		1		tv/radio
	1		1		1		tv
	1		1		1		radio
	1		1		1		tv
	1		1		1		tv
1			1		1		poster
	1	1		1		na	tv
	1		1	1		na	tv
1			1		1		tv
1			1	1		tv	tv
1			1	1		tv	door 2 door
1			1		1		telephone/TV/Radio
1		1			1		tv
1		1		1		neighbours	tv
1			1		1		dont know
1			1		1		tv
	1	1			1		tv/radio
	1		1		1		tv
1			1		1		media
1			1		1		door 2 door
	1		1		1		telephone sms
	1		1		1		tv/news paper
	1		1		1		tv/news paper
	1		1		1		tv
	1		1		1		dont know
	1		1		1		media
	1	1		1		media	clinic
1		1		1		tv	media
1			1	1		radio	radio/tv
1			1		1		dont know
	1	1			1		clinic
	1	1			1		sms
	1		1		1		tv
1		1			1		tv
	1		1		1		tv
1		1			1		clinic
1		1			1		media/door 2 door
1			1		1		media
	1		1		1		media
1		1		1		clinic	tv/radio
1			1		1		church
1			1		1		sms
	1		1	1		clinic	sms
68	48	33	83	30	86
	1	1			1		media
1		1			1		door 2 door
	1	1			1		sms	radio
1			1	1		radio	sms
	1	1			1		door 2 door
	1		1		1		media
	1	1			1		tv
1			1		1		tv
1			1	1		media	radio	tv
	1	1		1		radio	tv
1		1		1		media	media
1		1			1		word of mouth
1			1	1		radio	media
	1	0	0		1		sms
1		1		1		radio	media
1			1		1		sms
1		1			1		tv
1			1	1		market	tv
1			1		1		tv
1		1		1		media	media
1			1		1		tv
1			1	1		media	media
	1	1		1		announcement	tv
1		1			1		tv
1		1		1		tv	tv
1			1		1		tv
	1		1	1		tv	door 2 door
1			1		1		word of mouth
1			1		1		clinic
	1		1		1		dont know
	1		1		1		tv
1			1		1		tv
	1	1		1		tv	any
	1		1		1		tv
	1		1		1		tv
	1		1	1		neighbours	any
	1		1		1		radio
1		1		1		tv	tv
	1		1		1		radio	tv
	1		1		1		tv
	1		1		1		tv
	1		1		1		radio	tv
1			1		1		door 2 door
	1	1		1		tv	tv
1			1	1		tv	radio
1			1		1		tv
	1		1		1		door 2 door
1			1	1		tv	door 2 door
	1		1		1		radio
1			1		1		tv
	1		1		1		door 2 door
	1	1		1		neighbours	tv
	1		1		1		church	tv
	1		1		1		dont know
1			1	1		radio	radio
	1		1		1		dont know
	1		1		1		dont know
1		1		1		tv	tv
	1		1	1		tv	tv
	1		1		1		tv
1		1		1		tv/clinic	door 2 door
	1		1		1		quarter head
	1	1			1		door 2 door
	1	1			1		radio	tv
1			1	1		vacc team	radio
1			1	1		radio	radio
1		1		1		radio	radio
1		1		1		vacc team	tv
	1		1		1		tv
1		1		1		tv	telephone
	1		1		1		telephone	sms
	1		1		1		door 2 door
	1	1		1		tv	door 2 door
	1		1	1		media	media
	1		1	1		tv	tv
	1	1			1		telephone
1			1	1		tv/radio	tv
	1		1		1		tv
1		1			1		tv
	1	1			1		radio	tv
	1	1			1		tv
	1		1	1		tv	tv
	1		1		1		tv
37	46	30	52	33	50

## Sheet: Mini survey Rota April
heard of		which disease		how
yes	no	yes	no
	1	0		0
1			1	TV
1		1		TV
	1		0	0
	1		0	0
1			1	TV
	1		0	0
1		1		TV
1		1		Clinic
1			1	radio
	1		0	0
1		1		TV
1		1		Clinic
1		1		TV
	1	0		0
1			1	TV
	1		0	0
1		1		TV
	1	0		0
	1	0		0
	1	0		0
1			1	tv
1			1	Clinic
1		1		Clinic
	1	0		0
1		1		tv
	1	0		0
	1		0
1		1	0	tv
	1	0
	1	0
	1	0
	1	0
1		1		tv
1		1		tv
1			1	tv
	1	0	0	0
1			1	tv
1		1		TV
1		1		TV
1		1		TV
1		1		TV
1			1	Clinic
	1	0	0	0
	1	0	0	0
	1	0	0	0
	1	0	0	0
1			1	tv
1		1		tv
1			1	tv
	1	0	0	0
	1	0	0	0
1			1	dont know
1		1		tv/radio
1			1	radio
1			1	tv
	1		1	Clinic
1			1	radio
	1		1	dont know
1		1		tv
	1		1	0
1			1	tv
	1		1	0
1			1	tv
	1		1	0
1		1		tv
	1	0	0	0
	1	0	0	0
1			1	tv
1			1	tv
1			1	forget
1			1	tv
	1	0	0	0
1			1	tv
1			1	tv
	1	0	0	0
	1	0	0	0
	1	0	0	0
	1	0	0	0
1			1	tv/radio
1		1		tv
1		1		school
1		1		tv
1		1		tv
	1	0	0	0
1			1	neighbours/media
1			1	media
	1	0	0	0
1		1		newspaper
	1	0	0	0
1		1		tv
	1	0	0	0
	1	0	0	0
	1	0	0	0
	1	0	0	0
1		1		Clinic
	1	0	0	0
1		1		tv
1		1		tv
1		1		Clinic
	1	0	0	0
	1	0	0	0
1		1		tv
1		1		Clinic
	1	0	0	0
1			1	medias
1		0	0	0
	1	0	0	0
1		1		tv
1		1		Clinic
	1	0	0	0
	1	0	0	0
	1	0	0	0
1		1		church
1		1		tv
1		1		clinc
65	51	37	32
1			1	neighbours
1		1		school
	1	0	0	0
1			1	neighbours
	1	0	0	0
1		1		media
	1	0	0	0
1			1	neighbour
1		1		tv	radio	poster
	1	0	0	0
1		1		tv
1		1		my child
1		1		tv
	1	0	0	0
	1	0	0	0
1			1	my aunt
1		1		radio
	1	0	0	0
	1	0	0	0
1		1		media
	1	0	0	0
	1	0	0	0
1			1	dont know
1			1	dont know
1			1	tv
1			1	dont know
1			1	poster
1		1		tv
1		1		Clinic
	1	0	0	0
	1	0	0	0
1			1	tv
	1	0	0	0
1			1	tv
1			1	media
	1	0	0	0
1		1		tv
1		1		tv
	1	0	0	0
	1	0	0	0
1		1		tv
	1	0	0	0
	1	0	0	0
1			1	tv
1		1		tv
1		1		tv
1			1	dont know
	1	0	0	0
	1	0	0	0
1			1	tv
	1	0	0	0
1			1	dont know
1		1		tv
1			1	tv
	1	0	0	0
	1	0	0	0
	1	0	0	0
1		1		tv
1		1		tv
1			1	at the launch
1		1		health talk
1			1	clinic
1			1	in the quarter
1			1	media
1		1		radio	tv
	1	0	0	0
1		1		radio	tv
1		1		clinic
1			1	Clinic
1		1		tv
1		1		tv
	1	0	0	0
	1	0	0	0
1		1		media
1			1	tele
1			1	tv
1		1		tv
1			1	radio
	1	0	0	0
1			1	tv
1			1	tv
	1	0	0	0
	1	0	0	0
53	30	26	27
